# Supplementary material for: Computational Characterization of the DAD Photoisomerization: Functionalization, Protonation, and Solvation Effects
Source: J Phys Chem B. 2024 Nov 16;128(47):11587–96. doi: 10.1021/acs.jpcb.4c05179 (PMC11613546; doi:10.1021/acs.jpcb.4c05179)
Supplement: Supplementary file 1 — jp4c05179_si_001.xyz [file jp4c05179_si_001.xyz]

75
Min trans S0 DADH22+ gas B3LYP
 N                 -0.65439100    0.36927100    0.89037200
 N                  0.13235600    0.32173700   -0.09165600
 N                  5.64049100   -0.14611100    1.01560200
 N                  9.09553100   -0.13909300   -0.20415300
 N                 -6.18272200    1.06347700   -0.20263200
 N                 -7.56528500   -1.35895000   -0.07203000
 C                 -2.52265300    0.58885800   -0.76615700
 C                 -3.88089400    0.75917500   -0.98668700
 C                 -4.78956700    0.88729300    0.09061600
 C                 -4.28228700    0.80456200    1.39917000
 C                 -2.91502300    0.62065700    1.61934600
 C                 -2.01910400    0.52233100    0.54860500
 C                  1.50100600    0.19080200    0.25125500
 C                  1.99781200    0.12557600    1.56684800
 C                  3.36289300    0.01256400    1.78423000
 C                  4.25658600   -0.03725000    0.69695800
 C                  3.77349400    0.02344500   -0.61812600
 C                  2.39883200    0.13715100   -0.82416300
 C                  6.69975900   -0.20911900    0.18304500
 C                  8.07660700   -0.38907100    0.86256700
 C                  9.54402200    1.31389000   -0.22497000
 C                 10.11212800    1.73674100   -1.57036600
 C                 10.24859900   -1.12171100   -0.19482600
 C                  9.84034400   -2.51182500   -0.65782200
 C                 -7.13394400    0.88895700    0.89712900
 C                 -7.32700100   -0.60170800    1.21215500
 C                 -9.01093200   -1.28071800   -0.52558800
 C                 -9.17445500   -1.48711300   -2.02385100
 C                 -7.06201100   -2.78811400   -0.02120600
 C                 -5.54799700   -2.89397100   -0.11694200
 C                 -6.50687000    2.21947700   -1.08839500
 C                 -6.32142000    3.59188200   -0.44244500
 O                  6.67247700   -0.16284900   -1.04706600
 H                  5.84104200   -0.18623400    2.01073100
 H                  8.51934900   -0.27458600   -1.06966800
 H                 -6.98734300   -0.82000000   -0.75187400
 H                 -1.82712500    0.50011100   -1.60066400
 H                 -4.25057700    0.79219100   -2.01300200
 H                 -4.93368700    0.91124800    2.26641600
 H                 -2.51797800    0.57166500    2.63479300
 H                  1.29779100    0.16919400    2.40057600
 H                  3.74414600   -0.03533300    2.80860100
 H                  4.45928100   -0.01405500   -1.45997500
 H                  1.99630600    0.19056000   -1.83688600
 H                  8.17687700   -1.42128600    1.22538500
 H                  8.24251800    0.29748600    1.70400500
 H                  8.65162600    1.90886800    0.01453500
 H                 10.26828600    1.42972000    0.59550800
 H                 10.35322200    2.80933500   -1.52289100
 H                  9.37593400    1.59793400   -2.37811400
 H                 11.03967500    1.20804600   -1.83398300
 H                 10.65677100   -1.11934400    0.82706900
 H                 11.01170100   -0.70287400   -0.86256800
 H                  9.43693000   -2.49507500   -1.68270800
 H                  9.10079200   -2.98780100    0.00415000
 H                 10.73300500   -3.15491300   -0.66183600
 H                 -6.86249800    1.40878400    1.83245400
 H                 -8.08914200    1.33008000    0.57812600
 H                 -8.17937500   -0.77448800    1.88377000
 H                 -6.42590300   -1.02293900    1.67295500
 H                 -9.38107000   -0.28955400   -0.23183500
 H                 -9.55916800   -2.03201200    0.06215400
 H                -10.24055700   -1.38875000   -2.27768200
 H                 -8.85184000   -2.48416300   -2.35839200
 H                 -8.62554100   -0.72481300   -2.60016500
 H                 -7.45341200   -3.21828400    0.91299500
 H                 -7.53731900   -3.31525400   -0.85828400
 H                 -5.27251000   -3.95899800   -0.09367300
 H                 -5.02771900   -2.39867800    0.71580000
 H                 -5.17153000   -2.47219600   -1.06232800
 H                 -5.88388800    2.13798000   -1.98888900
 H                 -7.54950500    2.08617400   -1.42143100
 H                 -6.97629600    3.73000300    0.43302300
 H                 -6.57133900    4.38126800   -1.16842300
 H                 -5.27914600    3.74489000   -0.12203400
75
MinS2 DADH22+ gas B3LYP
 N                  0.65471800   -0.33828700    0.99734600
 N                 -0.14269300   -0.35974100   -0.06013500
 N                 -5.59940400    0.27999500    0.97867200
 N                 -9.06207700    0.13890000   -0.19931200
 N                  6.12447100   -1.14246300   -0.15755800
 N                  7.53201600    1.36457300   -0.10479100
 C                  2.46124900   -0.69853400   -0.68603300
 C                  3.80718900   -0.89721500   -0.92892900
 C                  4.75370300   -0.93824000    0.12953200
 C                  4.27544600   -0.74966600    1.45731300
 C                  2.92849400   -0.54844700    1.70428800
 C                  1.97653700   -0.52274700    0.64841200
 C                 -1.46085600   -0.18555500    0.24408300
 C                 -1.97595000    0.01013300    1.56970800
 C                 -3.33129500    0.16034800    1.76856900
 C                 -4.23405500    0.12565200    0.67748100
 C                 -3.74535600   -0.06088600   -0.64222700
 C                 -2.38715300   -0.21165500   -0.84032000
 C                 -6.67384900    0.27339100    0.14893300
 C                 -8.03670600    0.55482400    0.81022000
 C                 -9.47804400   -1.31042300   -0.01408300
 C                -10.02815400   -1.93215800   -1.28803600
 C                -10.23485400    1.08864200   -0.31460100
 C                 -9.86350200    2.40263200   -0.98506600
 C                  7.11516900   -0.90070300    0.88955200
 C                  7.28566100    0.59905800    1.17399500
 C                  8.98231000    1.28861400   -0.55192600
 C                  9.15521400    1.52296600   -2.04465100
 C                  7.03189800    2.79834900   -0.03099800
 C                  5.51956600    2.90635400   -0.14457000
 C                  6.48674800   -2.21024000   -1.12537400
 C                  6.34287200   -3.62601600   -0.56059700
 O                 -6.65487700    0.09522400   -1.07555300
 H                 -5.79680600    0.42303600    1.96559900
 H                 -8.48929200    0.16637900   -1.07942000
 H                  6.95988800    0.86238000   -0.80842900
 H                  1.73738400   -0.67114900   -1.49909200
 H                  4.14138100   -1.01286900   -1.96118900
 H                  4.95264400   -0.81047200    2.30962500
 H                  2.55975100   -0.43076100    2.72483200
 H                 -1.27106100    0.02849700    2.39920800
 H                 -3.71653900    0.30501400    2.78306600
 H                 -4.43882900   -0.08779200   -1.47850900
 H                 -1.98683300   -0.36059100   -1.84463300
 H                 -8.14793200    1.63181100    1.00583800
 H                 -8.19859200    0.01078300    1.75178900
 H                 -8.57457600   -1.84534300    0.31069600
 H                -10.20510700   -1.32545100    0.81199900
 H                -10.25328400   -2.99081500   -1.08956300
 H                 -9.28693700   -1.89694700   -2.10224200
 H                -10.96117800   -1.46119600   -1.63058600
 H                -10.62846900    1.23071900    0.70319300
 H                -10.99916600    0.56168800   -0.89955300
 H                 -9.47618300    2.24157300   -2.00358400
 H                 -9.12201300    2.98277400   -0.41481200
 H                -10.76877500    3.02259500   -1.06636500
 H                  6.88037700   -1.39879600    1.84734600
 H                  8.06619800   -1.33540700    0.55213500
 H                  8.13027300    0.78573900    1.85200700
 H                  6.37628400    1.01195600    1.62515500
 H                  9.34655600    0.29084400   -0.27308300
 H                  9.52719600    2.02743300    0.05426100
 H                 10.22255100    1.42432300   -2.29332700
 H                  8.83968800    2.52776700   -2.36207000
 H                  8.60754300    0.77404300   -2.63981000
 H                  7.41340300    3.20505900    0.91750500
 H                  7.52085700    3.33954800   -0.85094000
 H                  5.24409500    3.97084900   -0.10157300
 H                  4.98669600    2.39410500    0.66997000
 H                  5.15575000    2.50833700   -1.10540200
 H                  5.86022600   -2.09482900   -2.01908300
 H                  7.52505900   -2.02296300   -1.44379100
 H                  6.99819800   -3.78993700    0.30977600
 H                  6.62221900   -4.36044800   -1.33218900
 H                  5.30346200   -3.82498900   -0.25792900
75
CI S2/S1 DADH22+ gas B3LYP
  N      0.627732   -0.452500    1.141218
  N     -0.097637   -0.450921    0.036263
  N     -5.566464    0.267288    1.011249
  N     -9.008713    0.184381   -0.224827
  N      6.112053   -1.228725   -0.135494
  N      7.436489    1.408875   -0.150600
  C      2.439516   -0.794907   -0.607885
  C      3.787321   -0.981681   -0.882084
  C      4.746510   -1.026196    0.160970
  C      4.290927   -0.867640    1.501830
  C      2.940865   -0.679518    1.765938
  C      1.981656   -0.640654    0.728999
  C     -1.430028   -0.255886    0.352370
  C     -1.962709   -0.062249    1.667110
  C     -3.319491    0.107367    1.842872
  C     -4.203927    0.092833    0.733394
  C     -3.695853   -0.092517   -0.578854
  C     -2.332239   -0.261286   -0.744624
  C     -6.632530    0.283469    0.162090
  C     -7.994538    0.606165    0.796205
  C     -9.475228   -1.241562   -0.000312
  C    -10.014497   -1.891895   -1.264924
  C    -10.142735    1.166910   -0.411099
  C     -9.704544    2.439457   -1.120676
  C      7.132409   -0.892414    0.852192
  C      7.220807    0.617835    1.118780
  C      8.888768    1.389167   -0.604718
  C      9.047490    1.665465   -2.091574
  C      6.892438    2.827947   -0.039386
  C      5.377301    2.891617   -0.144413
  C      6.493667   -2.245581   -1.139768
  C      6.427157   -3.679054   -0.593601
  O     -6.597317    0.101385   -1.066692
  H     -5.778282    0.411215    1.994890
  H     -8.403022    0.165268   -1.086689
  H      6.879839    0.920726   -0.872046
  H      1.700429   -0.762821   -1.405190
  H      4.105757   -1.077931   -1.921308
  H      4.982138   -0.953901    2.341150
  H      2.578855   -0.581697    2.791329
  H     -1.276505   -0.059496    2.511175
  H     -3.725262    0.251792    2.849436
  H     -4.374822   -0.104480   -1.427128
  H     -1.907938   -0.410148   -1.739669
  H     -8.098186    1.689918    0.964378
  H     -8.184380    0.089845    1.748849
  H     -8.596813   -1.792025    0.365067
  H    -10.222052   -1.206278    0.807409
  H    -10.275948   -2.935970   -1.036002
  H     -9.254312   -1.906375   -2.062077
  H    -10.924684   -1.405929   -1.645925
  H    -10.560536    1.364086    0.587789
  H    -10.909031    0.645098   -0.998233
  H     -9.294355    2.223470   -2.119806
  H     -8.956310    3.012449   -0.551948
  H    -10.582837    3.088903   -1.251921
  H      6.963443   -1.383152    1.828690
  H      8.091613   -1.281075    0.484184
  H      8.051929    0.846105    1.800893
  H      6.289364    0.980150    1.568220
  H      9.285579    0.397111   -0.350669
  H      9.410661    2.130233    0.018631
  H     10.116400    1.605646   -2.345971
  H      8.700499    2.667639   -2.382651
  H      8.521235    0.914858   -2.703929
  H      7.266914    3.220363    0.917820
  H      7.362314    3.402483   -0.847619
  H      5.070376    3.946033   -0.073775
  H      4.863176    2.345248    0.659939
  H      5.020350    2.508523   -1.114023
  H      5.830399   -2.146196   -2.008431
  H      7.513753   -2.008122   -1.481085
  H      7.116048   -3.826432    0.252931
  H      6.714505   -4.382968   -1.390222
  H      5.405584   -3.923962   -0.266239
   75
min S1 non-reactive DADH22+ gas B3LYP
 N     0.747488    -0.422623     0.817050
 N    -0.222055    -0.225148     0.060718
 N    -5.720094    -0.000096     1.046047
 N    -9.141899     0.132415    -0.240077
 N     6.246674    -1.046535    -0.272285
 N     7.609082     1.365609    -0.042673
 C     2.593157    -0.441846    -0.784705
 C     3.951210    -0.595089    -1.005920
 C     4.852284    -0.875485     0.046316
 C     4.330527    -0.963260     1.352800
 C     2.973190    -0.795199     1.601263
 C     2.073373    -0.547384     0.536790
 C    -1.552895    -0.167967     0.318523
 C    -2.084131    -0.324979     1.631156
 C    -3.451576    -0.262220     1.826059
 C    -4.332385    -0.044652     0.747490
 C    -3.814269     0.115159    -0.554446
 C    -2.446351     0.054996    -0.762200
 C    -6.763781     0.183637     0.213576
 C    -8.156035     0.249902     0.879887
 C    -9.560538    -1.309451    -0.472939
 C   -10.075894    -1.553679    -1.882492
 C   -10.312274     1.086502    -0.133882
 C    -9.917973     2.532479    -0.393889
 C     7.203144    -0.920667     0.829033
 C     7.385434     0.555008     1.210820
 C     9.051536     1.314860    -0.509004
 C     9.202564     1.578327    -1.999667
 C     7.099473     2.787999     0.068019
 C     5.583860     2.891901     0.000323
 C     6.538767    -2.196223    -1.178362
 C     6.352598    -3.577419    -0.551571
 O    -6.711815     0.328839    -1.012891
 H    -5.942301    -0.116334     2.030465
 H    -8.537238     0.394400    -1.058578
 H     7.030085     0.843338    -0.737055
 H     1.913313    -0.237466    -1.612149
 H     4.328473    -0.500459    -2.026508
 H     4.977259    -1.187408     2.201599
 H     2.586762    -0.877484     2.617718
 H    -1.408398    -0.496001     2.468750
 H    -3.846016    -0.387008     2.838866
 H    -4.486958     0.282234    -1.391583
 H    -2.042896     0.175723    -1.767967
 H    -8.287845     1.222345     1.374625
 H    -8.332285    -0.545949     1.616676
 H    -8.665033    -1.918234    -0.285344
 H   -10.308953    -1.547828     0.297965
 H   -10.299215    -2.625785    -1.989780
 H    -9.315698    -1.295686    -2.636912
 H   -11.003330    -1.006037    -2.104742
 H   -10.749296     0.941403     0.865597
 H   -11.048950     0.750635    -0.874362
 H    -9.485809     2.659499    -1.399068
 H    -9.205312     2.925185     0.347367
 H   -10.821891     3.157132    -0.337958
 H     6.943420    -1.484585     1.742229
 H     8.159489    -1.339917     0.483650
 H     8.239725     0.706822     1.884987
 H     6.482052     0.946444     1.693469
 H     9.430688     0.316057    -0.255768
 H     9.599462     2.047351     0.102338
 H    10.267336     1.496894    -2.264824
 H     8.870895     2.584975    -2.294255
 H     8.654203     0.834280    -2.599761
 H     7.503344     3.186305     1.011078
 H     7.559037     3.348262    -0.756299
 H     5.306239     3.954624     0.066248
 H     5.078664     2.365278     0.822997
 H     5.193252     2.502273    -0.952876
 H     5.891994    -2.092127    -2.060530
 H     7.574714    -2.069997    -1.535464
 H     7.030912    -3.741457     0.301343
 H     6.570203    -4.356659    -1.298644
 H     5.317974    -3.722604    -0.203727
75
CI S1/S0 non-reactive DADH22+ gas B3LYP
  N      0.794983   -0.476909    0.759322
  N     -0.284281   -0.281547    0.232024
  N     -5.779847   -0.007868    1.096314
  N     -9.169130    0.152519   -0.256925
  N      6.292916   -1.042885   -0.294118
  N      7.621706    1.379958   -0.058672
  C      2.640798   -0.413833   -0.808775
  C      4.000296   -0.552983   -1.017397
  C      4.895761   -0.880326    0.027181
  C      4.359483   -1.034773    1.323248
  C      3.003846   -0.883806    1.574126
  C      2.108606   -0.587605    0.507103
  C     -1.600387   -0.214650    0.445829
  C     -2.159839   -0.384817    1.753808
  C     -3.527037   -0.309820    1.916757
  C     -4.390842   -0.066679    0.825829
  C     -3.841098    0.105095   -0.466377
  C     -2.476559    0.034064   -0.656560
  C     -6.806628    0.193047    0.247252
  C     -8.209434    0.283663    0.884925
  C     -9.597378   -1.288117   -0.470938
  C    -10.067412   -1.559874   -1.891330
  C    -10.329766    1.121198   -0.202970
  C     -9.911473    2.555721   -0.488206
  C      7.246672   -0.911424    0.808589
  C      7.414632    0.564789    1.194236
  C      9.060243    1.340999   -0.537867
  C      9.194441    1.603383   -2.030344
  C      7.103518    2.798258    0.059252
  C      5.586905    2.893619    0.004203
  C      6.585573   -2.201203   -1.189671
  C      6.407654   -3.577939   -0.550727
  O     -6.730006    0.339430   -0.981680
  H     -6.023225   -0.124594    2.075588
  H     -8.534174    0.393241   -1.061667
  H      7.041494    0.851243   -0.748323
  H      1.974788   -0.172155   -1.636921
  H      4.385070   -0.411103   -2.029533
  H      5.000641   -1.295541    2.166219
  H      2.617867   -1.015978    2.584837
  H     -1.508826   -0.574343    2.606385
  H     -3.938096   -0.444933    2.921028
  H     -4.497483    0.289877   -1.313039
  H     -2.062140    0.164225   -1.656143
  H     -8.347356    1.267154    1.356348
  H     -8.410504   -0.495064    1.633844
  H     -8.716795   -1.903443   -0.239066
  H    -10.374299   -1.500587    0.279096
  H    -10.299488   -2.631672   -1.981822
  H     -9.278851   -1.327465   -2.624583
  H    -10.980269   -1.007474   -2.158369
  H    -10.793736    1.006192    0.788294
  H    -11.052111    0.775931   -0.953244
  H     -9.453085    2.652237   -1.485081
  H     -9.210957    2.956697    0.260150
  H    -10.808021    3.193056   -0.469265
  H      6.991221   -1.478156    1.721449
  H      8.207421   -1.321932    0.464516
  H      8.270668    0.724547    1.864349
  H      6.509144    0.944538    1.682304
  H      9.450747    0.346054   -0.286860
  H      9.607471    2.079235    0.067175
  H     10.257354    1.532906   -2.305874
  H      8.848949    2.605844   -2.323067
  H      8.648046    0.852395   -2.623516
  H      7.512046    3.197148    1.000099
  H      7.552784    3.364045   -0.767028
  H      5.303850    3.954489    0.076874
  H      5.092033    2.360444    0.828753
  H      5.190497    2.505293   -0.947056
  H      5.932640   -2.106604   -2.068825
  H      7.619246   -2.074937   -1.553873
  H      7.091849   -3.732692    0.299187
  H      6.623485   -4.362639   -1.292593
  H      5.375656   -3.724017   -0.195506
75
CI S1/S0 reactive DADH22+ gas B3LYP
 N                 -0.83056700   -2.09431900   -1.02950500
 N                  0.24386600   -2.13551400   -0.36757900
 N                  5.14113500    0.57317800   -0.69453400
 N                  8.67444000    0.74973000    0.21024300
 N                 -6.06891600   -0.74084900    0.56294700
 N                 -6.83498700    1.86933300   -0.32842100
 C                 -2.38025100   -1.33835400    0.72542600
 C                 -3.68249900   -1.03604400    1.09624600
 C                 -4.74769800   -1.08261000    0.16630400
 C                 -4.43962700   -1.47113500   -1.15823000
 C                 -3.14153200   -1.78972800   -1.53615900
 C                 -2.08077600   -1.71330500   -0.60750100
 C                  1.40535400   -1.40924700   -0.42265800
 C                  1.62719500   -0.38156000   -1.37004900
 C                  2.86704000    0.24169000   -1.43304800
 C                  3.89921100   -0.11216100   -0.54892800
 C                  3.68046400   -1.12026700    0.40890000
 C                  2.45394700   -1.76710300    0.45580000
 C                  6.28544300    0.41450500   -0.00000300
 C                  7.44678100    1.35593400   -0.38994400
 C                  9.30008400   -0.27641600   -0.72289000
 C                 10.16483800   -1.28911600    0.01106200
 C                  9.67196900    1.76979700    0.72371500
 C                  9.21432900    2.44395200    2.00779200
 C                 -7.10261000   -0.60570600   -0.45582300
 C                 -6.93648200    0.68882400   -1.26204600
 C                 -8.19437000    2.32105900    0.18172500
 C                 -8.11336800    3.02846400    1.52560800
 C                 -6.05349100    3.02504400   -0.92728500
 C                 -4.55355600    2.77432800   -0.96328200
 C                 -6.54341600   -1.16776200    1.90115400
 C                 -6.80571900   -2.66973200    2.02572200
 O                  6.49123700   -0.38662400    0.91451100
 H                  5.15161400    1.27393300   -1.42949000
 H                  8.26969100    0.20410000    1.00605400
 H                 -6.29900800    1.49939800    0.47870600
 H                 -1.58005700   -1.31243200    1.46698700
 H                 -3.86688500   -0.75287000    2.13271800
 H                 -5.22393000   -1.57914700   -1.90760700
 H                 -2.92841000   -2.12125300   -2.55387400
 H                  0.83461500   -0.11137200   -2.06925100
 H                  3.03082400    1.02037800   -2.18439100
 H                  4.47510300   -1.40930500    1.09119100
 H                  2.28667800   -2.57057600    1.17460700
 H                  7.28206700    2.34688100    0.05645000
 H                  7.58667600    1.47630000   -1.47319400
 H                  8.46241900   -0.78362000   -1.22102900
 H                  9.86241900    0.29327400   -1.47861400
 H                 10.53630000   -2.02372500   -0.71886800
 H                  9.58114500   -1.83814900    0.76725500
 H                 11.04332400   -0.83769500    0.49492200
 H                  9.83460800    2.48717600   -0.09453500
 H                 10.61000800    1.22528100    0.88780100
 H                  9.08279100    1.71452000    2.82229100
 H                  8.27782500    3.00983200    1.88767700
 H                  9.98825900    3.15961100    2.32294000
 H                 -7.14935600   -1.44806900   -1.17101800
 H                 -8.07437500   -0.60515700    0.05705200
 H                 -7.78263600    0.85971100   -1.94322900
 H                 -6.01475600    0.66583800   -1.85382300
 H                 -8.82031700    1.42237600    0.25566900
 H                 -8.61731700    2.96303000   -0.60511700
 H                 -9.12981200    3.31574800    1.83380800
 H                 -7.51101800    3.94858100    1.49133500
 H                 -7.70698600    2.36653500    2.30790300
 H                 -6.47586700    3.19098700   -1.92941600
 H                 -6.28146000    3.90652600   -0.31391600
 H                 -4.06491000    3.66247700   -1.39155900
 H                 -4.27506300    1.91145700   -1.58544700
 H                 -4.14421200    2.62413300    0.04830800
 H                 -5.81194800   -0.84559300    2.65403400
 H                 -7.46566200   -0.60172900    2.11332600
 H                 -7.57470100   -3.00842400    1.31264900
 H                 -7.16199600   -2.90766000    3.04033300
 H                 -5.88795200   -3.24933000    1.84258800
75
TS S0 DADH22+ gas B3LYP
 N                  0.74256500   -2.21495500   -0.65844400
 N                 -0.41140900   -1.80331100   -0.67965000
 N                 -5.70272800   -0.06184100   -1.07244400
 N                  5.23218100    1.22818200   -0.82672200
 C                  1.68093100    0.13337300   -0.66953500
 H                  0.68624100    0.58199900   -0.62935400
 C                  2.80141500    0.94919200   -0.69806500
 H                  2.65540600    2.02703000   -0.67023600
 C                  4.11281600    0.40054200   -0.75851400
 C                  4.22811500   -1.01248000   -0.75409700
 H                  5.20104800   -1.50012100   -0.80398100
 C                  3.09823600   -1.82211700   -0.71825100
 H                  3.18707000   -2.91023900   -0.72674300
 C                  1.81656100   -1.26407500   -0.68270500
 C                 -1.65056500   -1.32851500   -0.75271500
 C                 -2.27828900   -1.12733800   -2.01884800
 H                 -1.72111500   -1.32391300   -2.93436200
 C                 -3.59780900   -0.70893300   -2.07452300
 H                 -4.05706300   -0.57535400   -3.05910100
 C                 -4.34267400   -0.46416400   -0.90954900
 C                 -3.72723800   -0.63955600    0.34177900
 H                 -4.28788700   -0.45410800    1.25520300
 C                 -2.40825600   -1.06178500    0.42646900
 H                 -1.94585000   -1.21074000    1.40216300
 C                 -6.63293100    0.17743900   -0.13881000
 C                 -8.01793600    0.63293200   -0.65472100
 H                 -7.98177200    1.69170400   -0.94618400
 H                 -8.39176800    0.04546800   -1.50446600
 C                 -9.61902600   -0.87672300    0.52257100
 H                 -8.88042100   -1.58920300    0.12950700
 H                -10.45338600   -0.81444800   -0.19253000
 C                -10.07080000   -1.30287000    1.91070300
 H                -10.84827100   -0.64875800    2.33187700
 H                 -9.22104200   -1.34834000    2.61020700
 H                -10.49958700   -2.31392600    1.84248100
 C                 -9.89446000    1.63258300    0.70954100
 H                -10.63379900    1.29790600    1.44809200
 H                -10.41750200    1.77655900   -0.24800800
 C                 -9.20081400    2.89876300    1.18953100
 H                 -8.68488500    2.73756400    2.14919600
 H                 -9.96147300    3.67823000    1.34499100
 H                 -8.47407200    3.29292100    0.46293600
 C                  6.56738300    0.67051700   -0.83751200
 H                  7.23940900    1.42040700   -1.27652600
 H                  6.61489200   -0.21767900   -1.49466900
 C                  7.04263700    0.29291300    0.58184000
 H                  7.20678900    1.18169900    1.20361400
 H                  6.28532900   -0.33188800    1.07112900
 C                  8.60071800   -1.13639400    1.95628300
 H                  8.44226800   -0.34931600    2.70588900
 H                  9.66605400   -1.40602200    1.96122800
 C                  7.73353300   -2.35893300    2.21374300
 H                  6.65985400   -2.12449400    2.26169800
 H                  8.01674900   -2.78628800    3.18745000
 H                  7.89783600   -3.14246400    1.45536100
 C                  9.54269200    0.25548100    0.05436200
 H                  9.29609500    0.53510900   -0.97912600
 H                 10.35264900   -0.48717200    0.01207400
 C                  9.94758600    1.46560000    0.87990500
 H                 10.21423400    1.20299800    1.91407700
 H                  9.17664300    2.25002900    0.89630900
 H                 10.84405900    1.90313600    0.41486900
 C                  5.10329400    2.68988000   -0.94883200
 H                  4.23986200    2.90996800   -1.59362800
 H                  5.98432200    3.04852600   -1.50344300
 C                  4.98335500    3.44033400    0.38002200
 H                  5.88123600    3.30849500    1.00643300
 H                  4.11256000    3.10247500    0.96258800
 H                  4.86872200    4.51980100    0.19293100
 O                 -6.49184100    0.09254900    1.09061400
 H                 -5.99526200    0.04051700   -2.03963500
 H                 -8.22967000    0.45479800    1.29856500
 N                 -8.93716400    0.47910700    0.51620900
 H                  8.19391800   -1.28958900   -0.05593600
 N                  8.33162100   -0.50399200    0.59415400
75
Min cis S0 DADH22+ gas B3LYP
 N                  0.88665300    3.42606000   -0.40117300
 N                 -0.30143500    3.73070100   -0.17936400
 N                 -5.06760400    0.90945200    0.84689400
 N                  3.99070100   -1.18219900    0.68486700
 C                  2.66010900    1.92388500   -0.88284700
 H                  2.92809900    2.64634200   -1.65599200
 C                  3.46000100    0.81233300   -0.64989900
 H                  4.33631800    0.67734300   -1.28362600
 C                  3.16061300   -0.09539400    0.39548700
 C                  1.99709700    0.16603600    1.16223100
 H                  1.71854300   -0.49107700    1.98400300
 C                  1.18356600    1.26315200    0.90021000
 H                  0.31440300    1.43073100    1.53546200
 C                  1.49746100    2.16503300   -0.13365600
 C                 -1.36475600    2.83917600    0.15954000
 C                 -2.20878000    3.22042700    1.21698300
 H                 -1.93070100    4.07278100    1.83881200
 C                 -3.39725200    2.53855400    1.44642700
 H                 -4.04262700    2.84819000    2.27368200
 C                 -3.79085700    1.49501600    0.59291200
 C                 -2.96195700    1.11024900   -0.47182200
 H                 -3.26704400    0.31047600   -1.14216600
 C                 -1.75283000    1.77698800   -0.67496000
 H                 -1.12222000    1.49345100   -1.51897800
 C                 -5.74972900    0.01089300    0.11387700
 C                 -7.20018300   -0.26487300    0.57482200
 H                 -7.27831300   -0.50369200    1.64426100
 H                 -7.82901800    0.61096100    0.36467300
 C                 -7.52169900   -2.74079800    0.49977100
 H                 -8.35168200   -2.79491000    1.22051800
 H                 -6.58067400   -2.66020400    1.06182800
 C                 -7.47761300   -3.94402800   -0.42905800
 H                 -8.42090900   -4.10813000   -0.96972500
 H                 -7.29199200   -4.84330600    0.17732000
 H                 -6.65565200   -3.85904800   -1.15776500
 C                 -9.05252100   -1.22954600   -0.84281000
 H                 -9.72717500   -0.97803300   -0.01057900
 H                 -9.35525800   -2.20735800   -1.23750500
 C                 -9.06971700   -0.18203300   -1.94570900
 H                 -8.81012100    0.82608400   -1.58819400
 H                -10.08777200   -0.12698200   -2.35913900
 H                 -8.38879400   -0.44952000   -2.76912200
 C                  5.16941900   -1.45065900   -0.10637800
 H                  4.98885300   -1.23278700   -1.17392000
 H                  5.39239500   -2.52596400   -0.04535100
 C                  6.36396200   -0.61549000    0.40221400
 H                  6.09077000    0.44635400    0.40327200
 H                  6.64756200   -0.90037000    1.42540000
 C                  8.34474300   -2.06502500   -0.17671400
 H                  7.57407900   -2.82097000    0.02283600
 H                  8.91141900   -1.90423500    0.75226400
 C                  9.23323500   -2.49675600   -1.33269600
 H                 10.04579000   -1.78542300   -1.54153400
 H                  8.65206300   -2.65625500   -2.25589400
 H                  9.70238500   -3.45743800   -1.07227900
 C                  8.53173500    0.44971800   -0.31280700
 H                  9.51610300    0.13306600   -0.68014100
 H                  8.61545800    0.64327400    0.76663000
 C                  8.03325500    1.66046300   -1.08512000
 H                  8.75940800    2.47746200   -0.95800800
 H                  7.06122400    2.03117400   -0.72702800
 H                  7.96307900    1.45277500   -2.16567300
 C                  3.66143000   -2.15430500    1.73700500
 H                  3.27375500   -1.61496300    2.61388300
 H                  4.60724500   -2.61051100    2.07108600
 C                  2.68531100   -3.24651200    1.29414500
 H                  1.72230200   -2.81849300    0.97660100
 H                  2.49422000   -3.94445200    2.12470200
 H                  3.09026700   -3.82860300    0.45032900
 O                 -5.34784800   -0.58033900   -0.89165400
 H                 -5.55289400    1.30149100    1.64881400
 H                  7.30824600   -0.78724300   -1.43238900
 N                  7.61137700   -0.75833100   -0.44849200
 H                 -6.95299300   -1.43407100   -1.00605000
 N                 -7.67535000   -1.42485800   -0.24258400
